# Supplementary material for: In Vitro Mutational and Bioinformatics Analysis of the M71 Odorant Receptor and Its Superfamily
Source: PLoS One. 2015 Oct 29;10(10):e0141712. doi: 10.1371/journal.pone.0141712 (PMC4626375; doi:10.1371/journal.pone.0141712)
Supplement: S1 File — (ZIP) [file pone.0141712.s006.zip]

Archive with 17 entries (16 files):
- AllAdrenergic.fasta.trimmed.accepted
- __MACOSX/
- __MACOSX/._AllAdrenergic.fasta.trimmed.accepted
- AllAdrenergic.fasta.trimmed.rejected
- __MACOSX/._AllAdrenergic.fasta.trimmed.rejected
- AllAmineReceptors.fasta.trimmed.accepted
- __MACOSX/._AllAmineReceptors.fasta.trimmed.accepted
- AllAmineReceptors.fasta.trimmed.rejected
- __MACOSX/._AllAmineReceptors.fasta.trimmed.rejected
- AllORsClassIandClassII.fasta.trimmed.accepted
- __MACOSX/._AllORsClassIandClassII.fasta.trimmed.accepted
- AllORsClassIandClassII.fasta.trimmed.rejected
- __MACOSX/._AllORsClassIandClassII.fasta.trimmed.rejected
- ClassIIITAARs.fasta.trimmed.accepted
- __MACOSX/._ClassIIITAARs.fasta.trimmed.accepted
- ClassIIITAARs.fasta.trimmed.rejected
- __MACOSX/._ClassIIITAARs.fasta.trimmed.rejected
