# Supplementary material for: In Vitro Mutational and Bioinformatics Analysis of the M71 Odorant Receptor and Its Superfamily
Source: PLoS One. 2015 Oct 29;10(10):e0141712. doi: 10.1371/journal.pone.0141712 (PMC4626375; doi:10.1371/journal.pone.0141712)
Supplement: S1 File — (ZIP) [file pone.0141712.s006.zip › ClassIIITAARs.fasta.trimmed.rejected]

>XP_001251415

>ENSBTAP00000051033
NITVGGGSDTQHSEENESWGRDSMEPTAEGNGKSSVLEIQQAKKIENTGSKTDSSSDSYKSRVAKRERKAAKTLGITVIAFMISWLPYSIDSLIDAFMGFITPAYIYEICCWCAYYNSAMNPLIY
>ENSBTAP00000008724
NSSVPSWSFWSSRKVKCNSHPYLFSAVFSPKCSLYLLLCIEDNRKNSIRKMSASSSHHLHPGTLYLSYVAEQQARKIESLNIKTGRCSESYQDRVAKRERKAARTLGITVLAFLVSWLPYFLDAITDAFLGFITPTYVYEILVWIAYYNSAMNPLIY
>ENSMODP00000021881
NQTQESAESYKERVAKRERKAAKTLGIAMAVFLVCWLPYYIDSIIDAYMNFITPAYVYEILVWFVYYNSAMNPLIY
>ENSBTAP00000052130
NQSWVLVNFTLFFIPTLVMIVLYSNVFLIAKQQARKKNLKECIKKVKRMFGKKKKKLNVHAAGECSETSWLREGKVTSKFKDQGIISLGQENALSCSLDRYIAITDTLVYPTRFTMSVSGIVAKRERKAAKTLGIAVLAFLISWLPYFLDSIIDAFLGFITPTYIYEILVWIAYYNSAMNPLIY
>ENSBTAP00000004932

>ENSBTAP00000050052
NQSWVLVNFLLFFIPTLVMIILYSKIFLIAEQQARKIKFLTLTRVMFPKINCDLTAAVFRGITPISQSKDIKSLWPKKHNGYQEGLCALGSNADKPARQQAKKIENTGSKTDSSSDSYKSRVAKRERKAAKTLGITVIAFMISWLPYSIDSLIDAFMGFITPAYIYETCCWCAYYNSAMNPLIY
>ENSBTAP00000047811
NQSWVLVNFTLFFIPTLVMIVLYSNVFLIAKQQARKIENLSNKTGRCSYSYQDRVAKRERKAVKTLGIAVLVFLISWLPYFLDSIIDAFLGFITPTYVYEMLVWIAYYNSAMNPLIY
>ENSCPOP00000020147
NKTVTSSDSYKDRVARRERKAATTLGIAVIAFLISWLPYFIDSLIDAFLGFITPTYVYEILTWIAYYNSAMNPLIY
>q4smd5_tetng

>XP_002663690
NFSCVKEIMPKVEYVILYIFISLLAVFAVFLNLLVIISISHFRQLHTPTNMIVLSLAVADLIVGLIVIPLMGIRYIESCWYFGEAFCFLFLFVIFMVVTASLGNLVFVSLDRYIAVSDPLRYTVRTLDRCYGHCTIFFKFEHFVTDLLVTFVAPSCVIMSIYVKIFCVAKHQAKVVNSVTGVSKSQRKAGKTLGIVVIVFFMCWIPYYIVTLIEGNELTESVELNVTCWILYMNSCMNPLIY
>XP_002663692

>XP_002663693

>ENSETEP00000011874
MPFSLVRSVESCWYFGAQFCTIHSCFDVAFCYSSLFHLCFISIDRYIAVTDPLVYPTKFTVSVSRMCIGISWILPVVYSGAVFYTGVNDVGMEELSLALNCVGGCQVVINQDWFLINFLLFFIPTLVMIILYSKIFLVARKQAQKVEATVSNSESSSESYKARVAKRERKAAKTLGVTVVAFMISWLPYMIDSFFDSILGSVTPGYIYEILAWFGYYNSALNPLIY
>ENSMODP00000021868
NFTTPEDLYNAFLWLGYFNSTFNPIIY
>ENSMODP00000029423
NFTTPEDLYNAFLWLGYFNSTFNPIIY
>ENSMODP00000029422
NFTTPEDLYNAFLWLGYFNSTFNPIIY
>ENSOANP00000016148
NFTTSEDVYNAFLWLGYFNSTFNPIIY
>ENSBTAP00000050838
NECGPQDNPSPGHPAGHLPVLCSRCADYSPRFTVRVALRQAQQINNLSKSLAGAAKRERKAAKTLGIAVGVYLLCWLPFTVDTMIDSLLNFITPPLVFDTFIWLAYFNSACNPIIY
>ENSBTAP00000051448
NQSPPPHSLTCKKKRRKYGRASRKNQEGDERKDVKLGAGISEQSVLWSRFRLNSFPEESCHVIQQAYTLSAACIPTWTPSSASSPSSISVSFLLTATVLSVSPYSIPLSSRQAQQINNLSKSLAGAAKRERKAAKTLGIAVGVYLLCWLPFTVDTMIDSLLNFITPPLVFDTFIWLAYFNSACNPIIY
>ENSBTAP00000049857
NQSPPPHSLTCKKKRRKYGRVSSRKNQSVLWSRFRRNCRIYFIKIKENKMLNSFPEESCHVIQQAYTLSAACIPTWTPSSASSPSSISVSFLLTATVLSVSPYSIPLSSRQAQQINNLSKSLAGAAKRERKAAKTLGIAVGVYLLCWLPFTVDTMIDSLLNFITPPLVFDTFIWLAYFNSACNPIIY
>d2hl30_ailme
NFTTPEDLYNVFLWLGYFNSTFNPIIY
>d8l647_atege
NSTFNPIIY
>d8kzi7_acijb

>d8kzi9_aotaz

>d8kzj2_bratr

>d8kzj5_canlu

>d8kzj6_cebap

>d8kzj7_cebap

>d8kzj8_cersi

>d8kzk0_cerel

>d8kzk3_elema
NSSKKENKATKTLSIVVGVFVLCWLPFFVLTITDPFINFTTPEDLYNVFLWLGYLNSTFNPIIY
>d8kzk6_erico

>d8kzk8_felca

>d8kzl2_hipni
NFTTPEDLYNVFLWLGYFNSAFNPIIY
>d8kzl3_hyahy

>d8kzl8_loxaf

>d8kzm3_mansp

>d8kzm5_9rode

>d8kzm6_merun

>d8kzm7_mouse

>d8kzn0_nycpr

>d8kzn1_nycbe

>d8kzn2_octgl

>d8kzn3_ondzi

>d8kzn4_oryaf

>d8kzn5_oryaf

>d8kzn7_sheep

>d8kzp0_panti

>d8kzp2_phosi

>d8kzp5_proca

>d8kzp6_9chir

>d8kzp8_9chir

>d8kzp9_saisc

>d8kzq0_saisc

>d8kzq4_tupbe

>d8kzq5_uncun

>d8kzq6_uncun

>d8kzq7_ursam

>d8kzq8_ursar

>d8kzq9_helma

>d8kzr0_ursma

>d8kzr1_varvi

>d8kzr2_vulvu

>XP_002935858
NITTNVILVFICISWAFSCLYSSGLVFSNVHTEGIQNYLATFACTGSCSLAFNKIWAVITSALCFFMPGTMMIGIYIHIFSVASKQAKLVRNQQNVHTDKAKNKLSFRAESKAAKALSIVMGVFLFCWLPFFIVTLVDPYTDFSASEDVYNTVLWFGYLNSAINPIIY
>d8l645_atefu
NLSVAFAVSYFKALHTPTNFLLLSLALADMLLGLLVLPLSTIRSVESCWFFGDFLCRLHTYLDTLFCLTSIFHLCFISIDRHCAICDPLLYPSKFTVRVALRYILAGWGVPAAYTSLFLYTDVVETRLSQWLDEMPCVGSCQLLLNKVWGWLNFPLFFVPCLIMISLYVKIFVVASRQAQQITTLSKSLVGAAKRERKAAKTLGIAVGIYLLCWLPFTIDTMVDSLLHFITPPLVFDIFIWFVYFNSACNPIIY
>d8l650_lagla
NLSVAFAVSYFKALHTPTNFLLLSLALADMLLGLLVLPLSTIRSVESCWFFGDFLCRLHTYLDTLFCLTSIFHLCFISIDRHCAICDPLLYPSKFTVRVTLRYILAGWGVPAAYTSFFLYTDVVETRLSQWLDEMPCVGSCQLLLNKVWGWLNFPLFFVPCLIMISLYVKIFVVATRQAQQITTLSKSLVGAAKRERKAAKTLGIAVGIYLLCWLPFTIDTMVDSLLHFITPPLVFDIFIWFAYFNSACNPIIY
>gpr26_mouse

>gpr78_human

>gpr26_human

>gpr26_rat

>gp119_rat

>q4s2q8_tetng

>q4sf66_tetng

>q4rh77_tetng

>q4s7v0_tetng

>q4s710_tetng
NITLLATSFFAIFILMLTLYFKICKIVCHHAHQIALQQHFFTTSHYVATKKGISTLAIILGTFGASWLPFAIYCLVGKREYPQVYTYATLLPATYNSMINPIIY
>e1c9e3_chick

>e2r4b8_canfa

>XP_544056

>ENSXETP00000009969
ESVNPWDIILCVTGTVMACENAIVIAILFYTPSLRAPMFILIGSLALADLLAGLGLILNFIVIYVFNSELATLSSTGLLLAAFSASVCSLLAITLDRYLSLYNALTYHTERTLTFTYTMLILLWALCMEPSSCSVLRPVTKNNAAVLAVSFLLLFALMMQLYLQICRIAFRHAQQIAVQHQFMATSQASSTRKGVSTLSLILGTFALCWIPFAVYSLIADSSYPMTYTYCLVLPAACNSVINPIIY
>ENSXETP00000021104

>XP_521262
NLCFTLNLAVADTLIGVAISGLLTDQLSSPSRPTQKTLCSLRMAFVTSSAAASVLTVMLITFDRYLAIKQPFRYLKIMSGFVAGACIAGLWLVSYLIGFLPLGIPMFQQTAYKGQCSFFAVFHPHFVLTLSCVGFFPAMLLFVFFYCDMLKIASMHSQQIRKMEHAGAMAGGYRSPRTPSDFKALRTVSVLIGSFALSWTPFLITGIVQVACQECHLYLVLERYLWLLGVGNSLLNPLIY
>XP_002699578
NDSISLCFTLNLAVADALLGLAISGLVTDQLSSPARPTEKTLCRLRMAFVTSSAAASVLTVMLIAFDRYLAIKQPLRYFQIMNGFMVGACLAGLWLVSNLIGFLPLGIHGFQQTTYKGSCSFFAVFHPRFVLTLSCVGFFPALLLFVFFYCDILKIASTHSQQIRNTEHAGALARAHRPPRTPSDFKAVRTVAILIGSFTLSWSPFLITSIVQVACQECHLYLVLEQYLWLLGVGNSLLNPLIY
>XP_602553
NDSISLCFTLNLAVADALLGLAISGLVTDQLSSPARPTEKTLCRLRMAFVTSSAAASVLTVMLIAFDRYLAIKQPLRYFQIMNGFMVGACLAGLWLVSNLIGFLPLGIHGFQQTTYKGSCSFFAVFHPRFVLTLSCVGFFPALLLFVFFYCDILKIASTHSQQIRNTEHAGALARAHRPPRTPSDFKAVRTVAILIGSFTLSWSPFLITSIVQVACQECHLYLVLEQYLWLLGVGNSLLNPLIY
>ENSMODP00000003865

>XP_001367558

>ENSXETP00000054477

>ENSXETP00000009968
LWITCCIFTMILPNAIVIAILFYTPSLRAPMFILIGSLALADLLAGLGLILNFIVIYVFNSELATLSSTGLLLAAFSASVCSLLAITLDRYLSLYNALTYHTERTLTFTYTMLILLWALCICIGLLPIMGWNCVREPSSCSVLRPVTKNNAAVLAVSFLLLFALMMQLYLQICRIAFRHAQQIAVQHQFMATSQASSTRKGVSTLSLILGTFALCWIPFAVYSLIADSSYPMTYTYCLVLPAACNSVINPIIY
>ENSXETP00000033651

>XP_001093395
NLCFTLNLAVADTLIGVAISGLLTEQLSSPSRPTQKTLCSLRMAFVTSSAAASVLTVMLITFDRYLAIKQPLRYLKIMSGFVAGACIAGLWLVSYLIGFLPLGIPMFQQTAYKGSCSFFAVFHPYFVLTLSCVGFFPAMLLFVFFYCDMLKIASMHSQQIRKMEHAGAMAGGYRPPRTPSDFKAVRTVSVLIGSFTLSWTPFLITGIVQVACQECHLYLVLERYLWLLGVGNSLLNPLIY
>NP_001180829

>ENSMODP00000024715

>XP_526521

>XP_521629

>ENSGACP00000025658

>ENSGACP00000025661

>ENSGACP00000012805

>ENSGACP00000003315

>XP_426182
NFTKDLSLGNVSAFSYCHVKSSADVHSPGEAPGSGCLCLTLQKRRTSDPGLHAEVLAASSPALSPRGARSQHGGIARVRLPALPVSARHPRRRARAPRPASLRAAPAPGSGCPRPFRSRRRTGGERPAPGGGPPFTSAPRCPARPVGRPLPPKPLPKPQRAGARGSAAAGTAGKLRAAQQCTGRAARHRGLRRSAPRTERFSTTGRGGRNHGQGGGPARHARPAPRRASAHNSCPALAVPAAMEPTAVLNESSAAVPWLPARAGNASLELASRPPAPTAINPWDVMLCVSGTAIACENAIVVAIICYSPTLRTPMFVLIGSLATADLLAGLGLILNFVFQYVIRSETVSLLTVGFLVASFAASVSSLLAITVDRYLSLYNALTYYSERTVLCIHTMLVCTWGVSLCLGLLPVLGWNCLHDRAACSVVRPLTKSNVTLLSASFFLIFIIMLHLYIEICKIVCRHAHQIALQQHFLTASHYVATKKGVSTLAIILGTFGASWLPFAIYCVVGDPDYPSVYTYATLLPATYNSMINPIIY
>ENSORLP00000019342
NSTPPASGRARCLFRMAFVTSPCTASIMSMFLISLDRYAAIKMPLHYSLLSGKWTAAGSLLVVWICSFVTGFLPVMVQQLQAKTTYNGFCAFFSVIHDIGVVVLFSTLFFPVLSLFIYMYLDILKIAYTHQRQISRVRQASSRSTTSDQGHPHYLRSSDWSHVKALRTVAVLVGCFMVLWCPFFVVCIVHILCESCRLKHVLENYLWLLGLSNSLINPLVY
>ENSORLP00000010575
MKNKHTGLCVFVVLLKCFYVLSCGNALVIAILFYTPTLRAPMFILIGSLAVADLLAGLGLILNFVFNYLIDKSLEFLTLLSVGLLISAFSASVFNILAITVDRYLSLYNALTYHTERTVTFTYMMVVFIWVSCLTLGLLPALGWNCLRDETTCSICRPVTKNNAVALAITFLLVFALMMQLYLQICKIAFRHAQQIAVQHQFLAISTTKGVSTLSAILCAFGACWLPFAMYSIVADSSYPIIYTYATVLPATCCSVINPVIY
>ENSORLP00000007655

>ENSORLP00000012012

>ENSORLP00000017506
NVTLLATSFFAIFVLMLTLYFKICKIVCHHAHQIALQQHFFATSHYVATKKGVSTLAIILGTFGASWLPFAIYCLVGERGYPPVYTYATLLPATYNSMINPIIY
>ENSORLP00000018021

>ENSORLP00000007035

>ENSGALP00000027573
NPSLRAPMFLLIGSLALADLLAGVGLIVNFVFAYLLRSEATKLVTVGLIVASFSASVGSLLAITVDRYLSLYYALTYNSERTVTFTYVMLILLWGAAICIGLLPVMGWNCLRDESTCSVIRPLTKNNAAVLSVSFLLMFALMLQLYIQICKIVMRHAHQIALQHHFLATSHYVTTRKGVSTLAIILGTFAACWMPFTLYSLIADYTYPSIYTYATLLPATYNSIINPVIY
>ENSOANP00000012810

>ENSOANP00000012811

>ENSOANP00000003224
WWIPLCATGTVVAGENALVVVLCTAPALCGPTFLLLGSLALANLLAGLGLLADFASRHLVRPPSEAAELGAAGLLLAAFSASACSLLAITVDRYLSLSSALTYPAERTRPFTCALLALLWTLCATGGLLPALGWHCLRAPAACSVLRPVTRDHAAVLAVAFLLLLGLMLQLDLHICRIALRHAQQVSTLSLVLGLFAACWTPLAVYALVADASSPPVYTYCLALPAACHSAINPLVY
>XP_685555

>XP_001340163

>XP_693338

>ENSFCAP00000013473
NPSLRAPMFLLIGSLALADLLAGVGLIINFVFAYLLQSEATKLVTIGLIVASFSASVCSLLAITVDRYLSLYYALTYHSERTVTFTYVMLVMLWGTSICLGLLPVLGWNCLRDESTCSVVRPLTKNNAAILSVSFLFMFALMLQLYIQICKIVMRHAHQIALQHHFLATSHYVTTRKGVSTLAIILGTFAACWMPFTLYSLIADYTYPSMYTYATLLPATYNSIINPVIY
>a4iir7_xentr

>ENSSTOP00000013780

>ENSOGAP00000014303

>ENSOGAP00000005486
NPSLRAPMFLLIGSLALADLLAGIGLIINFVFAYLLQSEATKLVTIGLIVASFSASVCSLLAITVDRYLSLYYALTYHSERTVTFTYVMLVMLWGTSICLGLLPVLGWNCLRDESTCSVVRPLTKNNTAILSVSFLFMFALMLQLYVQICKIVMRHAHQIALQHHFLATSHYVTTRKGVSTLAIILGTFAACWMPFTLYSLIADYTYPSIYTYATLLPATYNSIINPVIY
>ENSTRUP00000020323

>ENSTRUP00000002727

>ENSTRUP00000038688
NVTLLATSFFVIFVLMLTLYFKICKIVCRHAHQIALQQHFFATSHYVATKKGVSTLAIILGTFGASWLPFAIYCLVGEREYPPVYTYATLLPATYNSMINPIIY
>ENSTRUP00000038689
NVTLLATSFFVIFVLMLTLYFKICKIVCRHAHQIALQQHFFATSHYVATKKGVSTLAIILGTFGASWLPFAIYCLVGEREYPPVYTYATLLPATYNSMINPIIY
>ENSTRUP00000038690
NLSGTVIACENAIVVAIIFYTPTLRAPMFVLIGSLATADLLAGMGLILNFVFQYVISSETISLITVGFLVASFTASISSLLAITVDRYLSLYNALTYFSEKTVQYVHLMLLGTWGVSVFLGLLPVLGWNCLDEPASCSIVRPLTRSNVTLLATSFFVIFVLMLTLYFKICKIVCRHAHQIALQQHFFATSHYVATKKGVSTLAIILGTFGASWLPFAIYCLVGEREYPPVYTYATLLPATYNSMINPIIY
>ENSTRUP00000038691
NVTLLATSFFVIFVLMLTLYFKICKIVCRHAHQIALQQHFFATSHYVATKKGVSTLAIILGTFGASWLPFAIYCLVGEREYPPVYTYATLLPATYNSMINPIIY
>ENSTRUP00000027723

>ENSTRUP00000027724

>ENSTRUP00000027725

>ENSTRUP00000027726

>ENSTRUP00000026434

>ENSTRUP00000031606
NGSGRGFSRLILVLSVFVGCWMPFSLWGLLGDASSPPLYTYATLVPAAGSSLLNPILY
>ENSBTAP00000019647
NDSISLCFTLNLAVADALLGLAISGLVTDQLSSPARPTEKTLCRLRMAFVTSSAAASVLTVMLIAFDRYLAIKQPLRYFQIMNGFMVGACLAGLWLVSNLIGFLPLGIHGFQQTTYKGSCSFFAVFHPRFVLTLSCVGFFPALLLFVFFYCDILKIASTHSQQIRNTEHAGALARAHRPPRTPSDFKAVRTVAILIGSFTLSWSPFLITSIVQVACQECHLYLVLEQYLWLLGVGNSLLNPLIY
>ENSTNIP00000013045

>ENSTNIP00000015689
PLAPSQMPLLVNPWDIVLCTSGTLIACENALVVLVIWQNPALRAPMFLLIGSLALADLLAGLGLVLHFTCAYLLRSEAAQLLTVGLVVASFSASVFSLLAITIDRYLSLYYALTYNSERTAAFTYTMLVLLWGLSLCLGLLPVTGVNCLAEEATCSVVRPLTKNNVAVLSVSFLLLFGLMLQLYVQICKIVMRHAHQIALQHHFLAATPHYVTTRKGVSTLAIILGTFAACWMPFTVYSLIADYTYPPLYTYATLVPATYNSVINPVIY
>ENSTNIP00000015004

>ENSTNIP00000016339

>ENSTNIP00000021794

>XP_001928231

>ENSCPOP00000005679

>XP_002195003
NFCVLRMAFVISSCAASILSLTLVACDRHLAIRKPFHYFQLVTGPRVGVCLVGLWLFAATVGFLPVFIPRFQRVSNHWKCSFFNIFQPSYVLTMFCLGFFPALLLFLYLYCDMLKIASVHVQHIQEVEQAGLGGGCPPPRVTSDMKAMRTVAMLIGCFTLSWLPFFIASIVQMACPTCVPYKVIESFLWLLGMGNSLLNPLLY
>ENSDARP00000099736
NLSIADILVGVAITGIATDALQGTTASMEKGICLFRMTFIMAPTAASILTMFMISVDRYMAIKLPLRYSELMNKKMITGALVFTWILSSLVGFSPGILKPMQQENYQKVCTFFSVIEPKSIVVVFCMFFFPLLSVFIYFYMDILKIACTHQKRIRAQQASSRFLTSSRYWGHVKALRTVAVLVGCFTLFWCPFFVVSIVQVSCPDCELYYFLENHLWLLGTTNSLVNPLVY
>d2hww3_ailme

>ENSLAFP00000016732

>XP_002763304
NLCFTLNLAVADTLIGVAISGLLTEQLSSSSQPTQKTLCSLRMAFVTSSAAASVLTVMLITFDRYLAIKQPLRYLKIMSGFVARACIAGLWLVSYLIGFLPIGVPMFQQTPYKEPCSFFAVFHPRFVLALSCVGFFPAMLLFVFFYCDMLKIASMHSQQIRKMEHARAMAGGYRPPRTPSDFKALRTVSVLIGSFTLSWTPFLITGIVQVACQECRLYPVLEQYLWLLGVGNSLLNPLIY
>d6rb95_human

>XP_002832144
NLCFTLNLAVADTLIGVAISGLLTDQLSSPSRPTQKTLCSLRMAFVTSSAAASVLTVMLITFDRYLAIKQPFRYLKIMSGFVAGACIAGLWLVSYLIGFLPLGIPMFQQTAYKGQCSFFAVFHPHFVLTLSCVGFFPAMLLFVFFYCDMLKIASMHSQQIRKMEHAGAMAGGYRPPRTPSDFKALRTVSVLIGSFTLSWTPFLITGIVQVACQECHLYLVLERYLWLLGVGNSLLNPLIY
>taar3_human

>taar3_mouse

>taar3_rat

>XP_001369885

>d2x5r0_macmu

>XP_001253622

>XP_002690277

>ENSOANP00000016147

>XP_001506484

>XP_001504390

>XP_001926137

>ENSCPOP00000018883

>d2x5q5_saisc

>ENSLAFP00000021526

>XP_002714871

>d8l642_aotaz

>d8l644_atefu

>d8l646_atege

>d8l649_lemca

>d8l653_saisc

>d8kzh5_papha

>d8kzh6_papha

>d8kzh9_macmu

>d8kzi0_macmu

>d8kzi1_macfa

>d8kzi2_hylsy

>d8kzi3_hylsy

>d8kzi4_erypa

>d8kzi5_erypa

>d8kzi6_bovin

>XP_002923070

>NP_055441
NFSTPVVLFDALTWFGYFNSTCNPLIY
>d2x5r1_macmu
NFSTPVILFDALTWFGYFNSTCNPLIY
>ENSMLUP00000003797

>d2x5q4_calja
NFCTPVVLFDALTWFGYFNSTCNPLIY
>q9yhy1_lamfl
NATKTVSIILGVFMFCWAPFFSTIVNDPWIDFKTNSIFWDIVNWFGHVNSAINPYLY
>q9yhy4_lamfl

>q4swz1_tetng
NPSIICVLLYTFLAILSVVTICGNILVILSIICFKQLQSPTNYLILSLASADLLVGILVYPLSMAFSLSSCLYHEGLFCKIRASFDISLSSSSILHLCCISIDRYYAVCRPLMYESKITNSVVVVMILMSWVVSVLIGISILVGGLNEEQCVEGCFIDVLLENVVGPVFSFYLPVVIMLCIYLKIFLVAQRHVRSIRSTTALADVSKIQRRATKTLAVVLGAFLLCWTPFFLCITFGPFTPLSIPVSVIETLNWFTLANSMLNPFIY
>ENSGACP00000005627
NVTPIAVIETLNWLTLSNSMLNPFIY
>ENSORLP00000019548
NLCCISIDRYYAVCQPLTYRTSITAQVTAIMILVSWGISVFIGITITVAGFSQGSCEENCSSEVVVANTLGPVFSFYLPAIIMLCIYFKILLVAQKQVNSIQNTSSSKSGAEVSKMERKATKTLAIVMGVFLLCLTPYFICVVFQPLFVTPPQIPVIETLNWVALLNSMLNPLIY
>ENSTRUP00000006502
NLCCISIDRYYAVCHPLAYKSKINNCIIGVMILVSWGVAALTGICIVYVGRVDGKCEESCLLDALISNTLSCIFAFYIPVIVMLHIYLRIFFAAQKQAKQIQNTKSGANVSKMEKKATKTLAIVVGVFLLCWTPYFLCIIFQPLIHEITPISVIEAFNWLALSNSTLNPFIY
>ENSTNIP00000003133
NLCCISIDRYYAVCQPLTYKSKINDRIIGIMILVSWGVAASIAIFIVYGGNVDGKCEESCLTDAVISTTLSCIFSFYLPVIVMLKIYMRIFFAARKQAKKIQNAKPGATVSKMERKATKTLAIVMGVFLLCWTPGFLTIIFQPLIHNITSISVIEALSWLALLNSMFNPFIY
>ENSTNIP00000000350
NLCCISVDRYYAVCQPLTYKSKINDRIVGVMILVSWGVSATIGIGIIVAGFNQGKCEGSCLIDALISTTLACIFSFYMPVSIMLSIYLKIYLVAQKQAKNILRTNCQKAKPAAIASKTERKATKTLAIVLGVFILCWTPYFLCIVFQPLTYKVTPISVIEALNWLTLSNSMLNPFIY
>ENSTNIP00000003763
NLCCISVDRYYAVCQPLTYKSKINDRIIGVMILGSWGVSATIGIGIIVAGFNQGKCEGSCLIDAFISTTLGCVFSFYIPVIIMLSIYLKIYLVAQKQAKNILRTNCQKAKPAAIASKTERKATKTLAMVLGVFLLCWTPYFLYLIFQPLTYKATPISVIEALNWLALSNSMLNPFIY
>ENSCPOP00000020047
NSTFNPMIY
>ENSDNOP00000017546
NSTFNPMVY
