# Supplementary material for: In Vitro Mutational and Bioinformatics Analysis of the M71 Odorant Receptor and Its Superfamily
Source: PLoS One. 2015 Oct 29;10(10):e0141712. doi: 10.1371/journal.pone.0141712 (PMC4626375; doi:10.1371/journal.pone.0141712)
Supplement: S1 Table — (XLSX) [file pone.0141712.s007.xlsx]

## Sheet: Sheet1
Raw data:	Amino acid content per each group																						Receptor Seqeuences
		Amino Acid	I	V	L	F	C	M	A	G	T	S	W	Y	P	H	D	E	N	Q	K	R	REJECT	ACCEPT	TOTAL
	Adrenergics		7.07814	9.68528	11.5305	5.69734	3.16174	1.99138	8.89329	5.50246	5.47654	7.86909	2.29926	3.12027	5.36666	1.42123	2.69732	3.28406	3.85421	2.07949	3.7464	5.24537	335	289	624
	Amines		7.83304	8.72542	11.7088	5.66725	3.35794	2.50611	8.02407	4.94793	6.18486	8.4672	2.11404	3.71082	4.73365	1.74861	2.88766	2.95518	3.98243	2.27572	3.60767	4.56163	1507	1803	3310
	ORs (I and II)		8.95784	8.18929	14.5386	7.76753	3.59749	3.76573	6.17416	4.41976	6.65132	8.67742	0.642051	4.60108	4.29074	2.70946	2.50726	1.99234	3.297	2.14038	2.38282	2.69777	1277	12007	13284
	TAARs		8.32878	8.92874	12.5118	6.92307	3.94897	2.76769	7.67544	5.10196	6.1437	8.67667	1.70408	4.6441	4.07951	2.04104	2.6185	2.18508	3.62037	2.07641	3.13873	2.88536	192	525	717
		Hydropathy Index	4.5	4.2	3.8	2.8	2.5	1.9	1.8	-0.4	-0.7	-0.8	-0.9	-1.3	-1.6	-3.2	-3.5	-3.5	-3.5	-3.5	-3.9	-4.5
			Adrenergic			Averages		Amine			Averages		ORs (I and II)			Averages		TAARs			Averages
			A	8579		8.89329		A	47297		8.02407		A	212953		6.17416		A	11936		7.67544
			C	3050		3.16174		C	19793		3.35794		C	124081		3.59749		C	6141		3.94897
			E	3168		3.28406		E	17419		2.95518		E	68718		1.99234		E	3398		2.18508
			D	2602		2.69732		D	17021		2.88766		D	86478		2.50726		D	4072		2.6185
			G	5308		5.50246		G	29165		4.94793		G	152442		4.41976		G	7934		5.10196
			F	5496		5.69734		F	33405		5.66725		F	267910		7.76753		F	10766		6.92307
			I	6828		7.07814		I	46171		7.83304		I	308965		8.95784		I	12952		8.32878
			H	1371		1.42123		H	10307		1.74861		H	93452		2.70946		H	3174		2.04104
			K	3614		3.7464		K	21265		3.60767		K	82186		2.38282		K	4881		3.13873
			M	1921		1.99138		M	14772		2.50611		M	129884		3.76573		M	4304		2.76769
			L	11123		11.5305		L	69016		11.7088		L	501450		14.5386		L	19457		12.5118
			N	3718		3.85421		N	23474		3.98243		N	113717		3.297		N	5630		3.62037
			Q	2006		2.07949		Q	13414		2.27572		Q	73824		2.14038		Q	3229		2.07641
			P	5177		5.36666		P	27902		4.73365		P	147992		4.29074		P	6344		4.07951
			S	7591		7.86909		S	49909		8.4672		S	299293		8.67742		S	13493		8.67667
			R	5060		5.24537		R	26888		4.56163		R	93049		2.69777		R	4487		2.88536
			T	5283		5.47654		T	36456		6.18486		T	229411		6.65132		T	9554		6.1437
			W	2218	Adrenergics	2.29926		W	12461	Amines	2.11404		W	22145	ORs (I and II)	0.642051		W	2650	TAARS	1.70408
			V	9343	Total Amino Acids	9.68528		V	51431	Total Amino Acids	8.72542		V	282457	Total Amino Acids	8.18929		V	13885	Total Amino Acids	8.92874
			Y	3010	96466	3.12027		Y	21873	589439	3.71082		Y	158696	3449103	4.60108		Y	7222	155509	4.6441
								DAmine -(Adrenergic+TAARs)			Averages	Amine -DAmine	Percent change
								A	26782		7.93625	-0.0878164	-1.10652
								C	10602		3.14167	-0.21627	-6.88393
								E	10853		3.21605	0.260864	8.11132
								D	10347		3.0661	0.178444	5.81989
								G	15923		4.71843	-0.229496	-4.86382
								F	17143		5.07995	-0.587304	-11.5612
								I	26391		7.82039	-0.0126515	-0.161776
								H	5762		1.70744	-0.0411704	-2.41124
								K	12770		3.78411	0.17644	4.66265
								M	8547		2.53271	0.0266029	1.05037
								L	38436		11.3897	-0.319101	-2.80167
								N	14126		4.18593	0.203497	4.86146
								Q	8179		2.42367	0.147943	6.10409
								P	16381		4.85415	0.120494	2.48229
								S	28825		8.54165	0.0744483	0.871591
								R	17341		5.13862	0.576997	11.2286
								T	21619		6.40631	0.221449	3.45673
								W	7593		2.25002	0.135974	6.04323
								V	28203	Total Amino Acids	8.35734	-0.368079	-4.40427
								Y	11641	337464	3.44955	-0.261263	-7.57383
